# Supplementary material for: A New Dibenzoquinoxalineimide-Based Wide-Bandgap Polymer Donor for Polymer Solar Cells
Source: Polymers (Basel). 2022 Aug 30;14(17):3590. doi: 10.3390/polym14173590 (PMC9460915; doi:10.3390/polym14173590)
Supplement: Supplementary file 1 [file polymers-14-03590-s001.zip]

Archive with 1 entries (1 files):
- polymers-1858937-supplementary.pdf
